# Supplementary material for: A New Geniposidic Acid Derivative Exerts Antiaging Effects through Antioxidative Stress and Autophagy Induction
Source: Antioxidants (Basel). 2021 Jun 21;10(6):987. doi: 10.3390/antiox10060987 (PMC8234659; doi:10.3390/antiox10060987)
Supplement: Supplementary file 1 [file antioxidants-10-00987-s001.zip]

Archive with 1 entries (1 files):
- antioxidants-1222458-supplementary.pdf
